# Supplementary material for: A Novel Electrokinetic-Based Technique for the Isolation of Circulating Tumor Cells
Source: Micromachines (Basel). 2023 Nov 5;14(11):2062. doi: 10.3390/mi14112062 (PMC10672846; doi:10.3390/mi14112062)
Supplement: Supplementary file 1 [file micromachines-14-02062-s001.zip]

Archive with 1 entries (1 files):
- micromachines-2623429-supplementary.pdf
